# Supplementary material for: Chemical quantification of N-acyl alanine methyl ester (NAME) production and impact on temporal gene expression patterns in Roseovarius tolerans EL-164
Source: BMC Microbiol. 2024 Nov 21;24:489. doi: 10.1186/s12866-024-03624-7 (PMC11580390; doi:10.1186/s12866-024-03624-7)
Supplement: Supplementary file 3 — Supplementary Material 3: Excel file containing a table of all 187 significantly differentially expressed genes displayed in Figure 6 and the individual expression plots for each DE gene. [file 12866_2024_3624_MOESM3_ESM.xlsx]

## Sheet: DE_genes
organisation		NCBI annotation				eggNOG assignment
locus	cluster	gene	product	GO_process_id	GO_process_name	COG category	description	gene	GOs
PVU19_RS00725	1	trxA	thioredoxin	-		O	Belongs to the thioredoxin family	trxA	-
PVU19_RS00845	1	rdgB	RdgB/HAM1 family non-canonical purine NTP pyrophosphatase	GO:0006281	DNA repair [Evidence IEA]	F	Pyrophosphatase that catalyzes the hydrolysis of nucleoside triphosphates to their monophosphate derivatives, with a high preference for the non-canonical purine nucleotides XTP (xanthosine triphosphate), dITP (deoxyinosine triphosphate) and ITP. Seems to function as a house-cleaning enzyme that removes non-canonical purine nucleotides from the nucleotide pool, thus preventing their incorporation…	rdgB	GO:0003674,GO:0003824,GO:0005575,GO:0005622,GO:0005623,GO:0005737,GO:0005829,GO:0006139,GO:0006725,GO:0006753,GO:0006793,GO:0006796,GO:0006807,GO:0008150,GO:0008152,GO:0009056,GO:0009058,GO:0009141,GO:0009143,GO:0009987,GO:0016462,GO:0016787,GO:0016817,GO:0016818,GO:0018130,GO:0019438,GO:0019439,GO:0019637,GO:0034404,GO:0034641,GO:0034654,GO:0034655,GO:0044237,GO:0044238,GO:0044248,GO:0044249,GO:…
PVU19_RS00970	1	hemH	ferrochelatase	GO:0006779	porphyrin-containing compound biosynthetic process [Evidence IEA]	H	Catalyzes the ferrous insertion into protoporphyrin IX	hemH	GO:0003674,GO:0003824,GO:0004325,GO:0006725,GO:0006778,GO:0006779,GO:0006783,GO:0006807,GO:0008150,GO:0008152,GO:0009058,GO:0009987,GO:0016829,GO:0018130,GO:0019438,GO:0033013,GO:0033014,GO:0034641,GO:0042168,GO:0042440,GO:0044237,GO:0044249,GO:0044271,GO:0046148,GO:0046483,GO:0051186,GO:0051188,GO:0071704,GO:1901360,GO:1901362,GO:1901564,GO:1901566,GO:1901576
PVU19_RS00975	1		methyltransferase domain-containing protein	-		Q	COG0500 SAM-dependent methyltransferases	bioC	-
PVU19_RS01000	1	ubiG	bifunctional 2-polyprenyl-6-hydroxyphenol methylase/3-demethylubiquinol 3-O-methyltransferase UbiG	GO:0006744	ubiquinone biosynthetic process [Evidence IEA]	H	O-methyltransferase that catalyzes the 2 O-methylation steps in the ubiquinone biosynthetic pathway	ubiG	-
PVU19_RS01250	1	ubiE	bifunctional demethylmenaquinone methyltransferase/2-methoxy-6-polyprenyl-1,4-benzoquinol methylase UbiE	-		H	Methyltransferase required for the conversion of demethylmenaquinol (DMKH2) to menaquinol (MKH2) and the conversion of 2-polyprenyl-6-methoxy-1,4-benzoquinol (DDMQH2) to 2- polyprenyl-3-methyl-6-methoxy-1,4-benzoquinol (DMQH2)	ubiE	-
PVU19_RS01260	1		enoyl-CoA hydratase	-		I	Belongs to the enoyl-CoA hydratase isomerase family	-	-
PVU19_RS01565	1		fatty acid desaturase	-		I	COG3239 Fatty acid desaturase	des	-
PVU19_RS01790	1		methyltransferase domain-containing protein	-		Q	Methionine biosynthesis protein MetW	pmtA	-
PVU19_RS02070	1		phosphate ABC transporter substrate-binding/OmpA family protein	-		MP	COG0226 ABC-type phosphate transport system, periplasmic component	-	-
PVU19_RS02190	1	ahcY	adenosylhomocysteinase	GO:0006730	one-carbon metabolic process [Evidence IEA]	H	May play a key role in the regulation of the intracellular concentration of adenosylhomocysteine	ahcY	GO:0000096,GO:0003674,GO:0003824,GO:0004013,GO:0005575,GO:0005622,GO:0005623,GO:0005737,GO:0005829,GO:0006082,GO:0006139,GO:0006520,GO:0006534,GO:0006555,GO:0006575,GO:0006725,GO:0006732,GO:0006790,GO:0006807,GO:0008150,GO:0008152,GO:0009066,GO:0009069,GO:0009116,GO:0009119,GO:0009987,GO:0016787,GO:0016801,GO:0016802,GO:0017144,GO:0019752,GO:0033353,GO:0034641,GO:0042278,GO:0043436,GO:0044237,GO:…
PVU19_RS02400	1		SDR family oxidoreductase	-		C	COG1028 Dehydrogenases with different specificities (related to short-chain alcohol dehydrogenases)	ptr1	-
PVU19_RS02405	1		calcium/sodium antiporter	GO:0098662	inorganic cation transmembrane transport [Evidence IEA]	P	K -dependent Na Ca exchanger related-protein	-	-
PVU19_RS02835	1		ABC transporter permease	-		P	ABC-type spermidine putrescine transport system, permease component	potC	-
PVU19_RS03065	1		2Fe-2S iron-sulfur cluster-binding protein	-		C	Iron-sulfur cluster-binding protein	fdx	-
PVU19_RS03240	1	dapA	4-hydroxy-tetrahydrodipicolinate synthase	GO:0009089	lysine biosynthetic process via diaminopimelate [Evidence IEA]	E	Catalyzes the condensation of (S)-aspartate-beta- semialdehyde (S)-ASA and pyruvate to 4-hydroxy- tetrahydrodipicolinate (HTPA)	dapA	-
PVU19_RS03345	1	crcB	fluoride efflux transporter CrcB	-		D	Important for reducing fluoride concentration in the cell, thus reducing its toxicity	crcB	-
PVU19_RS03810	1		TIGR02300 family protein	-		S	Protein of unknown function (FYDLN_acid)	MA20_24185	-
PVU19_RS03955	1	hisF	imidazole glycerol phosphate synthase subunit HisF	GO:0000105	histidine biosynthetic process [Evidence IEA]	E	IGPS catalyzes the conversion of PRFAR and glutamine to IGP, AICAR and glutamate. The HisF subunit catalyzes the cyclization activity that produces IGP and AICAR from PRFAR using the ammonia provided by the HisH subunit	hisF	GO:0000107,GO:0003674,GO:0003824,GO:0016740,GO:0016757,GO:0016763
PVU19_RS04285	1		adenine phosphoribosyltransferase	GO:0006168, GO:0009116	adenine salvage [Evidence IEA], nucleoside metabolic process [Evidence IEA]	F	Catalyzes a salvage reaction resulting in the formation of AMP, that is energically less costly than de novo synthesis	apt	-
PVU19_RS05750	1		L-threonylcarbamoyladenylate synthase	GO:0006400	tRNA modification [Evidence IEA]	H	Required for the formation of a threonylcarbamoyl group on adenosine at position 37 (t(6)A37) in tRNAs that read codons beginning with adenine	-	GO:0000049,GO:0000166,GO:0002949,GO:0003674,GO:0003676,GO:0003723,GO:0003824,GO:0005488,GO:0005524,GO:0005575,GO:0005622,GO:0005623,GO:0005737,GO:0006139,GO:0006396,GO:0006399,GO:0006400,GO:0006450,GO:0006725,GO:0006807,GO:0008033,GO:0008144,GO:0008150,GO:0008152,GO:0009451,GO:0009987,GO:0010467,GO:0016070,GO:0016740,GO:0016772,GO:0016779,GO:0017076,GO:0030554,GO:0032553,GO:0032555,GO:0032559,GO:…
PVU19_RS05775	1	mobB	molybdopterin-guanine dinucleotide biosynthesis protein B	GO:0006777	Mo-molybdopterin cofactor biosynthetic process [Evidence IEA]	H	COG1763 Molybdopterin-guanine dinucleotide biosynthesis protein	mobB	GO:0000166,GO:0001882,GO:0001883,GO:0003674,GO:0005488,GO:0005525,GO:0017076,GO:0019001,GO:0032549,GO:0032550,GO:0032553,GO:0032555,GO:0032561,GO:0035639,GO:0036094,GO:0043167,GO:0043168,GO:0097159,GO:0097367,GO:1901265,GO:1901363
PVU19_RS05780	1		molybdopterin-binding protein	-		H	COG0303 Molybdopterin biosynthesis enzyme	moeA	-
PVU19_RS05975	1		EamA family transporter	-		EG	COG0697 Permeases of the drug metabolite transporter (DMT) superfamily	-	-
PVU19_RS06060	1	rpmG	50S ribosomal protein L33	GO:0006412	translation [Evidence IEA]	J	Belongs to the bacterial ribosomal protein bL33 family	rpmG	GO:0005575,GO:0005622,GO:0005623,GO:0005737,GO:0005829,GO:0005840,GO:0015934,GO:0022625,GO:0022626,GO:0032991,GO:0043226,GO:0043228,GO:0043229,GO:0043232,GO:0044391,GO:0044422,GO:0044424,GO:0044444,GO:0044445,GO:0044446,GO:0044464,GO:1990904
PVU19_RS06130	1		DMT family transporter	-		EG	COG0697 Permeases of the drug metabolite transporter (DMT) superfamily	-	-
PVU19_RS06860	1		L,D-transpeptidase	-		S	ErfK YbiS YcfS YnhG	-	-
PVU19_RS07965	1	rplI	50S ribosomal protein L9	GO:0006412	translation [Evidence IEA]	J	Binds to the 23S rRNA	rplI	GO:0003674,GO:0003676,GO:0003723,GO:0005488,GO:0005575,GO:0005622,GO:0005623,GO:0005737,GO:0005829,GO:0005840,GO:0006412,GO:0006518,GO:0006807,GO:0008150,GO:0008152,GO:0009058,GO:0009059,GO:0009987,GO:0010467,GO:0015934,GO:0019538,GO:0022625,GO:0022626,GO:0032991,GO:0034641,GO:0034645,GO:0043043,GO:0043170,GO:0043226,GO:0043228,GO:0043229,GO:0043232,GO:0043603,GO:0043604,GO:0044237,GO:0044238,GO:…
PVU19_RS08395	1	recG	ATP-dependent DNA helicase RecG	GO:0006310	DNA recombination [Evidence IEA]	L	COG1200 RecG-like helicase	recG	GO:0003674,GO:0003678,GO:0003724,GO:0003824,GO:0004003,GO:0004004,GO:0004386,GO:0005575,GO:0005622,GO:0005623,GO:0005737,GO:0005829,GO:0006139,GO:0006725,GO:0006807,GO:0006996,GO:0008026,GO:0008094,GO:0008150,GO:0008152,GO:0008186,GO:0009314,GO:0009379,GO:0009628,GO:0009987,GO:0010501,GO:0016043,GO:0016070,GO:0016462,GO:0016787,GO:0016817,GO:0016818,GO:0016887,GO:0017111,GO:0032392,GO:0032508,GO:…
PVU19_RS08950	1		50S ribosomal protein L25/general stress protein Ctc	GO:0006412	translation [Evidence IEA]	J	This is one of the proteins that binds to the 5S RNA in the ribosome where it forms part of the central protuberance	ctc	GO:0003674,GO:0003676,GO:0003723,GO:0005488,GO:0005575,GO:0005622,GO:0005623,GO:0005737,GO:0005829,GO:0005840,GO:0006412,GO:0006518,GO:0006807,GO:0008097,GO:0008150,GO:0008152,GO:0009058,GO:0009059,GO:0009987,GO:0010467,GO:0015934,GO:0019538,GO:0019843,GO:0022625,GO:0022626,GO:0032991,GO:0034641,GO:0034645,GO:0043043,GO:0043170,GO:0043226,GO:0043228,GO:0043229,GO:0043232,GO:0043603,GO:0043604,GO:…
PVU19_RS08960	1		ribonuclease E/G	GO:0006401	RNA catabolic process [Evidence IEA]	J	Endoribonuclease that plays a central role in RNA processing and decay. Required for the maturation of 5S and 16S rRNAs and the majority of tRNAs. Also involved in the degradation of most mRNAs	rne	-
PVU19_RS09055	1		alanyl-tRNA editing protein	-		S	metal-dependent hydrolases related to alanyl-tRNA synthetase HxxxH domain	alaS2	GO:0000049,GO:0002161,GO:0003674,GO:0003676,GO:0003723,GO:0003824,GO:0004812,GO:0004813,GO:0005488,GO:0006082,GO:0006139,GO:0006396,GO:0006399,GO:0006400,GO:0006412,GO:0006418,GO:0006419,GO:0006450,GO:0006518,GO:0006520,GO:0006725,GO:0006807,GO:0008033,GO:0008150,GO:0008152,GO:0009058,GO:0009059,GO:0009451,GO:0009987,GO:0010467,GO:0016070,GO:0016597,GO:0016787,GO:0016788,GO:0016874,GO:0016875,GO:…
PVU19_RS09345	1		ATP-binding protein	-		T	COG0642 Signal transduction histidine kinase	phoR	-
PVU19_RS09465	1		holin-associated N-acetylmuramidase	-		S	secretion activating protein	-	-
PVU19_RS09755	1		CvpA family protein	-		S	membrane protein, required for colicin V production	cvpA	-
PVU19_RS10570	1		tRNA-Asp
PVU19_RS10575	1		tRNA-Asp
PVU19_RS10845	1	trpD	anthranilate phosphoribosyltransferase	GO:0000162	tryptophan biosynthetic process [Evidence IEA]	F	Catalyzes the transfer of the phosphoribosyl group of 5- phosphorylribose-1-pyrophosphate (PRPP) to anthranilate to yield N-(5'-phosphoribosyl)-anthranilate (PRA)	trpD	GO:0000162,GO:0003674,GO:0003824,GO:0004048,GO:0006082,GO:0006520,GO:0006568,GO:0006576,GO:0006586,GO:0006725,GO:0006807,GO:0008150,GO:0008152,GO:0008652,GO:0009058,GO:0009072,GO:0009073,GO:0009308,GO:0009309,GO:0009987,GO:0016053,GO:0016740,GO:0016757,GO:0016763,GO:0018130,GO:0019438,GO:0019752,GO:0034641,GO:0042401,GO:0042430,GO:0042435,GO:0043436,GO:0044106,GO:0044237,GO:0044238,GO:0044249,GO:…
PVU19_RS11495	1	rpoD	RNA polymerase sigma factor RpoD	GO:0006355	regulation of DNA-templated transcription [Evidence IEA]	K	Sigma factors are initiation factors that promote the attachment of RNA polymerase to specific initiation sites and are then released. This sigma factor is the primary sigma factor during exponential growth	rpoD	-
PVU19_RS11670	1	bamE	outer membrane protein assembly factor BamE	-		J	COG2913 Small protein A (tmRNA-binding)	MA20_36760	-
PVU19_RS11790	1	obgE	GTPase ObgE	-		S	An essential GTPase which binds GTP, GDP and possibly (p)ppGpp with moderate affinity, with high nucleotide exchange rates and a fairly low GTP hydrolysis rate. Plays a role in control of the cell cycle, stress response, ribosome biogenesis and in those bacteria that undergo differentiation, in morphogenesis control	obg	-
PVU19_RS12150	1		pyridoxal phosphate-dependent aminotransferase	-		E	COG0436 Aspartate tyrosine aromatic aminotransferase	aruH	-
PVU19_RS12475	1		ABC transporter transmembrane domain-containing protein	GO:0055085	transmembrane transport [Evidence IEA]	V	COG1132 ABC-type multidrug transport system, ATPase and permease components	msbA2	-
PVU19_RS13010	1		outer membrane lipoprotein carrier protein LolA	-		M	Participates in the translocation of lipoproteins from the inner membrane to the outer membrane. Only forms a complex with a lipoprotein if the residue after the N-terminal Cys is not an aspartate (The Asp acts as a targeting signal to indicate that the lipoprotein should stay in the inner membrane)	lolA	-
PVU19_RS13185	1	tuf	elongation factor Tu	GO:0006414	translational elongation [Evidence IEA]	J	This protein promotes the GTP-dependent binding of aminoacyl-tRNA to the A-site of ribosomes during protein biosynthesis	tuf	GO:0005575,GO:0005622,GO:0005623,GO:0005737,GO:0044424,GO:0044464
PVU19_RS13220	1		cob(I)yrinic acid a,c-diamide adenosyltransferase	GO:0009236	cobalamin biosynthetic process [Evidence IEA]	S	Cobalamin adenosyltransferase	yvqK	-
PVU19_RS13230	1		SDR family oxidoreductase	-		IQ	COG1028 Dehydrogenases with different specificities (related to short-chain alcohol dehydrogenases)	vdlC	GO:0003674,GO:0003824,GO:0004033,GO:0008106,GO:0008150,GO:0008152,GO:0016491,GO:0016614,GO:0016616,GO:0055114
PVU19_RS13325	1	leuD	3-isopropylmalate dehydratase small subunit	GO:0009098	leucine biosynthetic process [Evidence IEA]	E	Catalyzes the isomerization between 2-isopropylmalate and 3-isopropylmalate, via the formation of 2-isopropylmaleate	leuD	-
PVU19_RS13820	1		ferredoxin family protein	-		C	Ferredoxins are iron-sulfur proteins that transfer electrons in a wide variety of metabolic reactions	fdxA	-
PVU19_RS14315	1	gatA	Asp-tRNA(Asn)/Glu-tRNA(Gln) amidotransferase subunit GatA	GO:0006424	glutamyl-tRNA aminoacylation [Evidence IEA]	J	Allows the formation of correctly charged Gln-tRNA(Gln) through the transamidation of misacylated Glu-tRNA(Gln) in organisms which lack glutaminyl-tRNA synthetase. The reaction takes place in the presence of glutamine and ATP through an activated gamma-phospho-Glu-tRNA(Gln)	gatA	-
PVU19_RS14460	1	metK	methionine adenosyltransferase	GO:0006556	S-adenosylmethionine biosynthetic process [Evidence IEA]	H	Catalyzes the formation of S-adenosylmethionine (AdoMet) from methionine and ATP. The overall synthetic reaction is composed of two sequential steps, AdoMet formation and the subsequent tripolyphosphate hydrolysis which occurs prior to release of AdoMet from the enzyme	metK	GO:0003674,GO:0003824,GO:0004478,GO:0005575,GO:0005622,GO:0005623,GO:0005737,GO:0005829,GO:0016740,GO:0016765,GO:0044424,GO:0044444,GO:0044464
PVU19_RS16310	1		inositol monophosphatase	-		G	and related enzymes of inositol monophosphatase family	-	-
PVU19_RS16665	1		type III PLP-dependent enzyme	-		E	Pyridoxal-dependent decarboxylase, pyridoxal binding domain	speF	-
PVU19_RS17465	1		NifU family protein	-		O	COG0694 Thioredoxin-like proteins and domains	nifU	-
PVU19_RS17730	1	lepA	translation elongation factor 4	-		J	Required for accurate and efficient protein synthesis under certain stress conditions. May act as a fidelity factor of the translation reaction, by catalyzing a one-codon backward translocation of tRNAs on improperly translocated ribosomes. Back- translocation proceeds from a post-translocation (POST) complex to a pre-translocation (PRE) complex, thus giving elongation factor G a second chance to…	lepA	-
PVU19_RS17945	1		NAD(P)(+) transhydrogenase (Re/Si-specific) subunit beta	-		C	The transhydrogenation between NADH and NADP is coupled to respiration and ATP hydrolysis and functions as a proton pump across the membrane	pntB	-
PVU19_RS18125	1	rpsD	30S ribosomal protein S4	GO:0006412	translation [Evidence IEA]	J	One of the primary rRNA binding proteins, it binds directly to 16S rRNA where it nucleates assembly of the body of the 30S subunit	rpsD	GO:0003674,GO:0003676,GO:0003723,GO:0003735,GO:0005198,GO:0005488,GO:0005575,GO:0005622,GO:0005623,GO:0005737,GO:0005840,GO:0006417,GO:0006450,GO:0008150,GO:0009889,GO:0009891,GO:0009893,GO:0010468,GO:0010556,GO:0010557,GO:0010604,GO:0010608,GO:0010628,GO:0015935,GO:0019222,GO:0019843,GO:0031323,GO:0031325,GO:0031326,GO:0031328,GO:0032268,GO:0032270,GO:0032991,GO:0034248,GO:0034250,GO:0043226,GO:…
PVU19_RS18280	1		inorganic phosphate transporter	-		P	Phosphate	pitA	-
PVU19_RS18305	1		FliG C-terminal domain-containing protein	-		N	COG1536 Flagellar motor switch protein	fliG	-
PVU19_RS18840	1		F0F1 ATP synthase subunit C	GO:0015986	proton motive force-driven ATP synthesis [Evidence IEA]	C	F(1)F(0) ATP synthase produces ATP from ADP in the presence of a proton or sodium gradient. F-type ATPases consist of two structural domains, F(1) containing the extramembraneous catalytic core and F(0) containing the membrane proton channel, linked together by a central stalk and a peripheral stalk. During catalysis, ATP synthesis in the catalytic domain of F(1) is coupled via a rotary mechanism…	atpE	-
PVU19_RS18890	1		chorismate mutase	GO:0046417	chorismate metabolic process [Evidence IEA]	E	Chorismate mutase	tyrA	-
PVU19_RS18910	1		hypothetical protein	-		-	-	-	-
PVU19_RS00240	2		hypothetical protein	-
PVU19_RS00350	2		GNAT family N-acetyltransferase	-
PVU19_RS00685	2		SCO family protein	-		S	protein SCO1 SenC PrrC, involved in biogenesis of respiratory and photosynthetic systems	senC	-
PVU19_RS00735	2	hslV	ATP-dependent protease subunit HslV	GO:0051603	proteolysis involved in protein catabolic process [Evidence IEA]	O	Protease subunit of a proteasome-like degradation complex believed to be a general protein degrading machinery	hslV	-
PVU19_RS00740	2	hslU	ATP-dependent protease ATPase subunit HslU	-		O	this subunit has chaperone activity. The binding of ATP and its subsequent hydrolysis by HslU are essential for unfolding of protein substrates subsequently hydrolyzed by HslV. HslU recognizes the N-terminal part of its protein substrates and unfolds these before they are guided to HslV for hydrolysis	hslU	-
PVU19_RS00745	2		hypothetical protein	-		-	-	-	-
PVU19_RS00760	2		Smr/MutS family protein	-		S	protein conserved in bacteria	smrA	-
PVU19_RS00775	2		FxsA family protein	-		S	COG3030 Protein affecting phage T7 exclusion by the F plasmid	fxsA	-
PVU19_RS00780	2	secB	protein-export chaperone SecB	GO:0015031, GO:0051262	protein transport [Evidence IEA], protein tetramerization [Evidence IEA]	U	One of the proteins required for the normal export of preproteins out of the cell cytoplasm. It is a molecular chaperone that binds to a subset of precursor proteins, maintaining them in a translocation-competent state. It also specifically binds to its receptor SecA	secB	GO:0002790,GO:0006457,GO:0006810,GO:0008104,GO:0008150,GO:0009306,GO:0009987,GO:0015031,GO:0015833,GO:0032940,GO:0033036,GO:0042886,GO:0045184,GO:0046903,GO:0051179,GO:0051234,GO:0071702,GO:0071705
PVU19_RS00855	2	hrcA	heat-inducible transcriptional repressor HrcA	GO:0009408	response to heat [Evidence IEA]	K	Negative regulator of class I heat shock genes (grpE- dnaK-dnaJ and groELS operons). Prevents heat-shock induction of these operons	hrcA	-
PVU19_RS00990	2		carbon-nitrogen hydrolase family protein	-		S	Carbon-nitrogen hydrolase	-	-
PVU19_RS01570	2		cupin domain-containing protein	-		T	ChrR Cupin-like domain	-	-
PVU19_RS02080	2	secA	preprotein translocase subunit SecA	GO:0006605, GO:0006886, GO:0017038	protein targeting [Evidence IEA], intracellular protein transport [Evidence IEA], protein import [Evidence IEA]	U	Part of the Sec protein translocase complex. Interacts with the SecYEG preprotein conducting channel. Has a central role in coupling the hydrolysis of ATP to the transfer of proteins into and across the cell membrane, serving both as a receptor for the preprotein-SecB complex and as an ATP-driven molecular motor driving the stepwise translocation of polypeptide chains across the membrane	secA	GO:0000166,GO:0002790,GO:0003674,GO:0003824,GO:0005215,GO:0005488,GO:0005524,GO:0005575,GO:0005622,GO:0005623,GO:0005737,GO:0005829,GO:0005886,GO:0005887,GO:0006810,GO:0008104,GO:0008144,GO:0008150,GO:0008320,GO:0008565,GO:0009306,GO:0009987,GO:0015031,GO:0015399,GO:0015405,GO:0015440,GO:0015450,GO:0015462,GO:0015627,GO:0015628,GO:0015833,GO:0016020,GO:0016021,GO:0016462,GO:0016787,GO:0016817,GO:…
PVU19_RS02605	2		Xaa-Pro peptidase family protein	-		E	Metallopeptidase family M24	dddP	GO:0003674,GO:0003824,GO:0005488,GO:0005515,GO:0016829,GO:0016846,GO:0042802,GO:0042803,GO:0046983,GO:0047869
PVU19_RS03330	2	hflK	FtsH protease activity modulator HflK	GO:0045861	negative regulation of proteolysis [Evidence IEA]	O	HflC and HflK could encode or regulate a protease	hflK	-
PVU19_RS04020	2		TauD/TfdA family dioxygenase	-		Q	Taurine catabolism dioxygenase TauD, TfdA family	-	-
PVU19_RS04055	2		UvrD-helicase domain-containing protein	-		L	COG0210 Superfamily I DNA and RNA helicases	uvrD	-
PVU19_RS04065	2		AlpA family transcriptional regulator	-		K	Prophage CP4-57 regulatory protein (AlpA)	alpA	-
PVU19_RS04600	2		phasin family protein	-
PVU19_RS05010	2	tolR	protein TolR	GO:0061024, GO:1902600	membrane organization [Evidence IEA], proton transmembrane transport [Evidence IEA]	U	COG0848 Biopolymer transport protein	tolR	-
PVU19_RS05575	2	mepA	penicillin-insensitive murein endopeptidase	GO:0006508	proteolysis [Evidence IEA]	M	COG3770 Murein endopeptidase	mepA	-
PVU19_RS05930	2		tetratricopeptide repeat protein	-		-	-	-	-
PVU19_RS05935	2	gspD	type II secretion system secretin GspD	GO:0015628	protein secretion by the type II secretion system [Evidence IEA]	NU	Bacterial type II and III secretion system protein	gspD	-
PVU19_RS05940	2		GspE/PulE family protein	-		NU	Type II/IV secretion system protein	gspE	-
PVU19_RS07020	2		cell division protein FtsL	-		S	secreted (Periplasmic) protein	-	-
PVU19_RS07525	2		YqgE/AlgH family protein	-		K	Belongs to the UPF0301 (AlgH) family	MA20_18155	-
PVU19_RS07540	2		RDD family protein	-		S	RDD family	MA20_36685	-
PVU19_RS07615	2	erpA	iron-sulfur cluster insertion protein ErpA	GO:0016226	iron-sulfur cluster assembly [Evidence IEA]	S	Belongs to the HesB IscA family	erpA	-
PVU19_RS08015	2		M48 family metallopeptidase	-		E	Peptidase, M48 family protein	-	-
PVU19_RS08085	2		DsbA family oxidoreductase	-		Q	dithiol-disulfide isomerase involved in polyketide biosynthesis	dsb	-
PVU19_RS08355	2	grxD	Grx4 family monothiol glutaredoxin	-		C	Belongs to the glutaredoxin family. Monothiol subfamily	grlA	-
PVU19_RS08580	2		ATP-binding protein	-		T	COG4191 Signal transduction histidine kinase regulating C4-dicarboxylate transport system	dctB	-
PVU19_RS08585	2		sigma-54 dependent transcriptional regulator	-		T	Containing CheY-like receiver, AAA-type ATPase, and DNA-binding	dctD	-
PVU19_RS08760	2		superoxide dismutase	-		C	Destroys radicals which are normally produced within the cells and which are toxic to biological systems	sodB	-
PVU19_RS08770	2		host attachment family protein	-		N	Protein required for attachment to host cells	-	-
PVU19_RS08915	2	tpiA	triose-phosphate isomerase	GO:0006096	glycolytic process [Evidence IEA]	G	Involved in the gluconeogenesis. Catalyzes stereospecifically the conversion of dihydroxyacetone phosphate (DHAP) to D-glyceraldehyde-3-phosphate (G3P)	tpiA	-
PVU19_RS08920	2		iron-sulfur cluster assembly accessory protein	-		S	Belongs to the HesB IscA family	iscA	GO:0003674,GO:0005488,GO:0005506,GO:0005575,GO:0005622,GO:0005623,GO:0005737,GO:0005739,GO:0005759,GO:0006725,GO:0006778,GO:0006779,GO:0006783,GO:0006790,GO:0006807,GO:0008150,GO:0008152,GO:0008198,GO:0009058,GO:0009987,GO:0010467,GO:0016043,GO:0016226,GO:0018130,GO:0019438,GO:0019538,GO:0022607,GO:0031163,GO:0031974,GO:0033013,GO:0033014,GO:0034641,GO:0042168,GO:0042440,GO:0043167,GO:0043169,GO:…
PVU19_RS08925	2		SUF system Fe-S cluster assembly protein	GO:0016226	iron-sulfur cluster assembly [Evidence IEA]		metal-sulfur cluster biosynthetic enzyme	mrp	-
PVU19_RS09310	2		PQQ-dependent sugar dehydrogenase	-		G	COG2133 Glucose sorbosone dehydrogenases	yliI	GO:0003674,GO:0003824,GO:0005488,GO:0005509,GO:0005575,GO:0005623,GO:0008150,GO:0008152,GO:0016491,GO:0016614,GO:0016901,GO:0019842,GO:0030288,GO:0030313,GO:0031406,GO:0031975,GO:0036094,GO:0042597,GO:0043167,GO:0043168,GO:0043169,GO:0043177,GO:0044464,GO:0046872,GO:0048037,GO:0048038,GO:0055114,GO:0070968,GO:0097159,GO:1901363
PVU19_RS09385	2		LysR family transcriptional regulator	-
PVU19_RS09460	2	ccmE	cytochrome c maturation protein CcmE	GO:0017004	cytochrome complex assembly [Evidence IEA]	O	Heme chaperone required for the biogenesis of c-type cytochromes. Transiently binds heme delivered by CcmC and transfers the heme to apo-cytochromes in a process facilitated by CcmF and CcmH	ccmE	-
PVU19_RS09855	2		M48 family metalloprotease	GO:0006508	proteolysis [Evidence IEA]	S	Zn-dependent protease, contains TPR repeats	MA20_29180	-
PVU19_RS09860	2		DsbA family protein	-		M	27 kDa outer membrane protein	-	-
PVU19_RS09865	2		hypothetical protein	-		-	-	-	-
PVU19_RS10705	2		YdiU family protein	-		S	Belongs to the UPF0061 (SELO) family	MA20_28420	-
PVU19_RS10760	2		hypothetical protein	-
PVU19_RS11200	2	ccmD	heme exporter protein CcmD	GO:0015886, GO:0017004	heme transport [Evidence IEA], cytochrome complex assembly [Evidence IEA]	U	Required for the export of heme to the periplasm for the biogenesis of c-type cytochromes	-	-
PVU19_RS12450	2		hypothetical protein	-
PVU19_RS12455	2		hypothetical protein	-
PVU19_RS12965	2		aminotransferase class III-fold pyridoxal	-		H	Aminotransferase class-III	-	-
PVU19_RS13030	2		calcium-binding protein	-		IQ	calcium- and calmodulin-responsive adenylate cyclase activity	-	-
PVU19_RS13465	2		glycerophosphodiester phosphodiesterase	-		C	Glycerophosphoryl diester phosphodiesterase family	-	-
PVU19_RS14350	2		AI-2E family transporter	-		S	AI-2E family transporter	perM	-
PVU19_RS14355	2		DnaA/Hda family protein	-		L	COG0593 ATPase involved in DNA replication initiation	hda	-
PVU19_RS14470	2		hemolysin family protein	-		S	COG1253 Hemolysins and related proteins containing CBS domains	tlyC	-
PVU19_RS14475	2	ybeY	rRNA maturation RNase YbeY	GO:0042254	ribosome biogenesis [Evidence IEA]	J	Single strand-specific metallo-endoribonuclease involved in late-stage 70S ribosome quality control and in maturation of the 3' terminus of the 16S rRNA	ybeY	-
PVU19_RS15030	2		hypothetical protein	-		-	-	-	-
PVU19_RS15365	2		DNA methyltransferase	GO:0006306	DNA methylation [Evidence IEA]	L	DNA methylase	-	-
PVU19_RS15735	2		type II toxin-antitoxin system RelE/ParE family toxin	-		S	Plasmid stabilization system	-	-
PVU19_RS15965	2		hypothetical protein	-		-	-	-	-
PVU19_RS15970	2		hypothetical protein	-
PVU19_RS16130	2		TRAP transporter small permease subunit	-		Q	COG4665 TRAP-type mannitol chloroaromatic compound transport system, small permease component	-	-
PVU19_RS16285	2		L,D-transpeptidase	-		S	ErfK YbiS YcfS YnhG family protein Tat domain protein	-	-
PVU19_RS16740	2		YdcH family protein	-		S	Protein of unknown function (DUF465)	-	-
PVU19_RS16980	2		hypothetical protein	-		-	-	-	-
PVU19_RS17035	2		GNAT family protein	-		J	Including N-acetylases of ribosomal proteins	-	-
PVU19_RS17845	2		YHS domain-containing (seleno)protein	-		S	YHS domain	-	-
PVU19_RS17860	2	gloB	hydroxyacylglutathione hydrolase	GO:0019243	methylglyoxal catabolic process to D-lactate via S-lactoyl-glutathione [Evidence IEA]	S	Thiolesterase that catalyzes the hydrolysis of S-D- lactoyl-glutathione to form glutathione and D-lactic acid	gloB	GO:0003674,GO:0003824,GO:0004416,GO:0006518,GO:0006575,GO:0006749,GO:0006790,GO:0006807,GO:0008150,GO:0008152,GO:0009987,GO:0016787,GO:0016788,GO:0016790,GO:0034641,GO:0043603,GO:0044237,GO:0051186,GO:0071704,GO:1901564
PVU19_RS17865	2	clpA	ATP-dependent Clp protease ATP-binding subunit ClpA	GO:0006508, GO:0043335	proteolysis [Evidence IEA], protein unfolding [Evidence IEA]	O	ATP-dependent Clp protease ATP-binding subunit ClpA	clpA	GO:0000166,GO:0003674,GO:0003824,GO:0004176,GO:0005488,GO:0005524,GO:0005575,GO:0005622,GO:0005623,GO:0005737,GO:0005829,GO:0006508,GO:0006807,GO:0006950,GO:0006979,GO:0008144,GO:0008150,GO:0008152,GO:0008233,GO:0009987,GO:0016462,GO:0016787,GO:0016817,GO:0016818,GO:0016887,GO:0017076,GO:0017111,GO:0019538,GO:0030554,GO:0032553,GO:0032555,GO:0032559,GO:0035639,GO:0036094,GO:0042623,GO:0043167,GO:…
PVU19_RS18040	2		hypothetical protein	-
PVU19_RS18145	2		hypothetical protein	-		-	-	-	-
PVU19_RS18275	2		NUDIX hydrolase	-		L	COG0494 NTP pyrophosphohydrolases including oxidative damage repair enzymes	-	-
PVU19_RS19015	2		universal stress protein	-		T	COG0589 Universal stress protein UspA and related nucleotide-binding proteins	-	-
PVU19_RS19115	2		YbaB/EbfC family nucleoid-associated protein	GO:0008150	biological_process [Evidence IEA]	L	Binds to DNA and alters its conformation. May be involved in regulation of gene expression, nucleoid organization and DNA protection	ybaB	-
PVU19_RS19120	2	recR	recombination mediator RecR	GO:0006281, GO:0006310	DNA repair [Evidence IEA], DNA recombination [Evidence IEA]	L	May play a role in DNA repair. It seems to be involved in an RecBC-independent recombinational process of DNA repair. It may act with RecF and RecO	recR	-
PVU19_RS19205	2	rbfA	30S ribosome-binding factor RbfA	GO:0006364	rRNA processing [Evidence IEA]	J	One of several proteins that assist in the late maturation steps of the functional core of the 30S ribosomal subunit. Associates with free 30S ribosomal subunits (but not with 30S subunits that are part of 70S ribosomes or polysomes). Required for efficient processing of 16S rRNA. May interact with the 5'-terminal helix region of 16S rRNA	rbfA	-
PVU19_RS00185	3		hypothetical protein	-
PVU19_RS00190	3		site-specific integrase	GO:0006310, GO:0015074	DNA recombination [Evidence IEA], DNA integration [Evidence IEA]	L	Belongs to the 'phage' integrase family	-	-
PVU19_RS02705	3		cytochrome d ubiquinol oxidase subunit II	-		C	oxidase subunit	cydB	-
PVU19_RS02710	3		cytochrome ubiquinol oxidase subunit I	-		C	Cytochrome bd terminal oxidase subunit I	appC	-
PVU19_RS02755	3		VPLPA-CTERM sorting domain-containing protein	-
PVU19_RS02855	3		ferritin family protein	-		S	Rubrerythrin	mbfA	-
PVU19_RS03465	3	lysA	diaminopimelate decarboxylase	GO:0009089	lysine biosynthetic process via diaminopimelate [Evidence IEA]	E	Specifically catalyzes the decarboxylation of meso- diaminopimelate (meso-DAP) to L-lysine	lysA	GO:0003674,GO:0003824,GO:0006082,GO:0006520,GO:0006553,GO:0006807,GO:0008150,GO:0008152,GO:0008652,GO:0008836,GO:0009058,GO:0009066,GO:0009067,GO:0009085,GO:0009089,GO:0009987,GO:0016053,GO:0016829,GO:0016830,GO:0016831,GO:0019752,GO:0043436,GO:0043648,GO:0044237,GO:0044238,GO:0044249,GO:0044281,GO:0044283,GO:0046394,GO:0046451,GO:0071704,GO:1901564,GO:1901566,GO:1901576,GO:1901605,GO:1901607
PVU19_RS03480	3		zinc-ribbon domain-containing protein	-		S	MJ0042 family finger-like	-	-
PVU19_RS04775	3		hypothetical protein	-		-	-	-	-
PVU19_RS05195	3		biotin-dependent carboxyltransferase family protein	-		U	COG0848 Biopolymer transport protein	tolR	-
PVU19_RS05200	3		carboxyltransferase domain-containing protein	-		E	Allophanate hydrolase, subunit 1	-	-
PVU19_RS05355	3		hypothetical protein	-		O	O-linked N-acetylglucosamine transferase SPINDLY family	-	-
PVU19_RS06840	3		Crp/Fnr family transcriptional regulator	-		K	Catabolite gene activator and regulatory subunit of cAMP-dependent protein	-	-
PVU19_RS06885	3		CBS domain-containing protein	-		S	COG0517 FOG CBS domain	-	-
PVU19_RS06970	3		DUF2182 domain-containing protein	-		S	metal-binding integral membrane protein	-	-
PVU19_RS07085	3		D-alanine--D-alanine ligase	-		F	Belongs to the D-alanine--D-alanine ligase family	ddl	-
PVU19_RS07430	3		hypothetical protein	-
PVU19_RS07640	3		SPOR domain-containing protein	-		D	Sporulation related domain	-	-
PVU19_RS07645	3		beta-N-acetylhexosaminidase	GO:0005975	carbohydrate metabolic process [Evidence IEA]	G	COG1472 Beta-glucosidase-related glycosidases	nagZ	-
PVU19_RS08740	3		sarcosine oxidase subunit beta family protein	GO:0046653	tetrahydrofolate metabolic process [Evidence IEA]	E	COG0665 Glycine D-amino acid oxidases (deaminating)	soxB3	-
PVU19_RS08745	3		sarcosine oxidase subunit delta	-		E	COG4311 Sarcosine oxidase delta subunit	soxD	-
PVU19_RS08830	3		MFS transporter	-		EGP	COG0477 Permeases of the major facilitator superfamily	-	-
PVU19_RS08840	3	lpdA	dihydrolipoyl dehydrogenase	GO:0006096, GO:0045454, GO:0051068	glycolytic process [Evidence IEA], cell redox homeostasis [Evidence IEA], dihydrolipoamide metabolic process [Evidence IEA]	C	COG1249 Pyruvate 2-oxoglutarate dehydrogenase complex, dihydrolipoamide dehydrogenase (E3) component, and related enzymes	lpd	GO:0005575,GO:0005622,GO:0005623,GO:0005737,GO:0044424,GO:0044464
PVU19_RS09580	3		LysE family translocator	-		E	threonine efflux protein	rhtC	-
PVU19_RS09955	3		virulence factor	-		S	Virulence factor	-	-
PVU19_RS09960	3		methylenetetrahydrofolate reductase	-		E	COG0685 5,10-methylenetetrahydrofolate reductase	metF	-
PVU19_RS10650	3		antibiotic biosynthesis monooxygenase	-		E	Antibiotic biosynthesis monooxygenase	MA20_03580	-
PVU19_RS11020	3		ABC transporter substrate-binding protein	-		P	COG0715 ABC-type nitrate sulfonate bicarbonate transport systems periplasmic components	-	-
PVU19_RS11025	3		PepSY domain-containing protein	-		S	Peptidase propeptide and YPEB domain	-	-
PVU19_RS11035	3		PQQ-dependent catabolism-associated beta-propeller protein	-		S	TIGRFAM 40-residue YVTN family beta-propeller repeat protein	MA20_34510	-
PVU19_RS11040	3		ABC transporter substrate-binding protein	-		E	ABC transporter substrate-binding protein	-	-
PVU19_RS12335	3		hypothetical protein	-		-	-	-	-
PVU19_RS12380	3		succinate dehydrogenase assembly factor 2	-		S	Flavinator of succinate dehydrogenase	-	-
PVU19_RS12955	3		alanine/glycine:cation symporter family protein	-		E	COG1115 Na alanine symporter	alsT	-
PVU19_RS13835	3		tetratricopeptide repeat protein	-		S	COG0457 FOG TPR repeat	MA20_05980	-
PVU19_RS14000	3		substrate-binding protein	-		E	branched-chain amino acid	-	-
PVU19_RS14130	3		dihydroneopterin aldolase	GO:0006760	folic acid-containing compound metabolic process [Evidence IEA]	H	Dihydroneopterin aldolase	folB	-
PVU19_RS14135	3	folP	dihydropteroate synthase	GO:0009396	folic acid-containing compound biosynthetic process [Evidence IEA]	H	Catalyzes the condensation of para-aminobenzoate (pABA) with 6-hydroxymethyl-7,8-dihydropterin diphosphate (DHPt-PP) to form 7,8-dihydropteroate (H2Pte), the immediate precursor of folate derivatives	folP	-
PVU19_RS14175	3		hypothetical protein	-		-	-	-	-
PVU19_RS14540	3		peptidylprolyl isomerase	-		G	COG1047 FKBP-type peptidyl-prolyl cis-trans isomerases 2	slyD	-
PVU19_RS16695	3	rpsU	30S ribosomal protein S21	GO:0006412	translation [Evidence IEA]	J	Belongs to the bacterial ribosomal protein bS21 family	rpsU	GO:0005575,GO:0005622,GO:0005623,GO:0005737,GO:0005840,GO:0032991,GO:0043226,GO:0043228,GO:0043229,GO:0043232,GO:0044391,GO:0044422,GO:0044424,GO:0044444,GO:0044446,GO:0044464,GO:1990904
PVU19_RS16770	3		electron transfer flavoprotein-ubiquinone oxidoreductase	-		C	Electrotransfer ubiquinone oxidoreductase family protein	etf	-
PVU19_RS16790	3		NifU family protein	-		O	COG0694 Thioredoxin-like proteins and domains	nifU	-
PVU19_RS17190	3		MerR family DNA-binding transcriptional regulator	-		K	Transcriptional regulator, merR family	-	-
PVU19_RS17200	3		hypothetical protein	-		-	-	-	-
PVU19_RS17775	3		serine hydroxymethyltransferase	-		E	Catalyzes the reversible interconversion of serine and glycine with tetrahydrofolate (THF) serving as the one-carbon carrier. This reaction serves as the major source of one-carbon groups required for the biosynthesis of purines, thymidylate, methionine, and other important biomolecules. Also exhibits THF- independent aldolase activity toward beta-hydroxyamino acids, producing glycine and aldehyd…	glyA	-
PVU19_RS18960	3		D-alanyl-D-alanine carboxypeptidase family protein	-		M	Belongs to the peptidase S11 family	dacF	-
PVU19_RS18985	3		LysR family transcriptional regulator	-		K	LysR substrate binding domain	-	-
PVU19_RS19135	3		beta-ketoacyl-ACP synthase III	GO:0006633	fatty acid biosynthetic process [Evidence IEA]	I	COG0332 3-oxoacyl- acyl-carrier-protein synthase III	fabH_2	-

## Sheet: summary
	Genes in cluster				Hypotheticals	whole genome	Cluster 1	Cluster 2	Cluster 3	COG category
	total	NCBI GO	eggnog GO	total GO		565	11	12	5	INFORMATION STORAGE AND PROCESSING
Cluster 1	62	26	16	28 (45,2 %)	1 (1,61 %)	495	7	16	5	CELLULAR PROCESSES AND SIGNALING
Cluster 2	76	21	7	24 (31,6 %)	12 (15,79 %)	1297	30	11	22	METABOLISM
Cluster 3	49	9	3	9 (18,4 %)	7 (14,29 %)	707	7	17	9	POORLY CHARACTERIZED
						8.5	7	20	8	UNASSIGNED
							62	76	49	total genes
whole genome	Cluster 1	Cluster 2	Cluster 3	COG category
565	11	12	5	INFORMATION STORAGE AND PROCESSING
161	9	3	1	[J] Translation, ribosomal structure and biogenesis
0	0	0	0	[A] RNA processing and modification
224	1	3	3	[K] Transcription
180	1	6	1	[L] Replication, recombination and repair
0	0	0	0	[B] Chromatin structure and dynamics
495	7	16	5	CELLULAR PROCESSES AND SIGNALING
38	1	0	1	[D] Cell cycle control, cell division, chromosome partitioning
0	0	0	0	[Y] Nuclear structure
42	1	0	0	[V] Defense mechanisms
95	1	4	0	[T] Signal transduction mechanisms
175	1	2	1	[M] Cell wall/membrane/envelope biogenesis
6	1	1	0	[N] Cell motility
0	0	0	0	[Z] Cytoskeleton
0	0	0	0	[W] Extracellular structures
39	0	4	1	[U] Intracellular trafficking, secretion, and vesicular transport
100	2	5	2	[O] Posttranslational modification, protein turnover, chaperones
1297	30	11	22	METABOLISM
260	5	3	4	[C] Energy production and conversion
101	1	2	2	[G] Carbohydrate transport and metabolism
281	6	2	11	[E] Amino acid transport and metabolism
64	3	0	1	[F] Nucleotide transport and metabolism
210	8	1	2	[H] Coenzyme transport and metabolism
101	2	0	1	[I] Lipid transport and metabolism
214	3	0	1	[P] Inorganic ion transport and metabolism
66	2	3	0	[Q] Secondary metabolites biosynthesis, transport and catabolism
707	7	17	9	POORLY CHARACTERIZED
0	0	0	0	[R] General function prediction only
707	7	17	9	[S] Function unknown
301	1	7	4	No category assigned
	2	10	3	Empty
	4	3	1	double assignment

## Sheet: DE_genes_plots
Temporal clusters of significantly differentially expressed genes. Z-scores represent deviation from mean transcription. Individual plots of DE genes listed in this file. Colour code: purple - C14:1-AHL-spiked cultures, green - C16:1-NAME-spiked cultures and yellow AHL- and NAME-spiked cultures.
